# Supplementary material for: Molecular Properties of Phosphodiesterase 4 and Its Inhibition by Roflumilast and Cilomilast
Source: Molecules. 2025 Feb 4;30(3):692. doi: 10.3390/molecules30030692 (PMC11820465; doi:10.3390/molecules30030692)
Supplement: Supplementary file 1 [file molecules-30-00692-s001.zip]

Archive with 1 entries (1 files):
- molecules-3408588-supplementary.pdf
